# Supplementary material for: Identification of bacterial sRNA regulatory targets using ribosome profiling
Source: Nucleic Acids Res. 2015 Nov 5;43(21):10308–20. doi: 10.1093/nar/gkv1158 (PMC4666370; doi:10.1093/nar/gkv1158)
Supplement: SUPPLEMENTARY DATA [file supp_gkv1158_nar-03489-a-2014-File011.xlsx]

## Sheet: Sheet1
Gene	RNA-seq		Ribo-seq		Notesa	Reference
	Fold Change	p-value	Fold Change	p-value
bfr	1.26	0.0024	2.68	5e-05	I	[6]
sodB	1.55	5e-05	2.44	5e-05	R/P	[7, 14, 19, 23]
dmsA	0.024	0.95	2.13	5e-05	P/V	[14]
hscA	0.76	0.047	1.99	5e-05	R/P	[7, 19]
hscB	0.77	0.02815	0.7	0.0968	R	[7]
fumA	0.46	0.2	1.76	5e-05	R/P	[7, 14]
sdhC	0.98	0.032	1.8	0.00095	R	[7]
sdhD	0.97	0.013	1.8	0.026	R/P	[7, 14, 19, 23]
sdhA	0.98	0.74	1.91	0.00095	R/P	[7, 14]
sdhB	0.97	0.013	1.73	5e-05	R	[7]
sufB	0.66	0.077	2	0.0002	I/P	[7, 14]
sufA	0.61	0.14	1.33	0.0095	I	[7]
acnB	0.69	0.11	1.75	0.0002	R	[7, 58]
erpA	-0.05	0.89	1.61	0.0002	R/P	[14]
iscA	0.78	0.35	1.28	0.69	R	[7]
iscU	0.74	0.045	1.07	0.016	R	[7]
iscS	0.71	0.03	1	0.013	R	[7]
iscR	0.8	0.03	1.67	0.0003	R	[7]
nuoN	0.31	0.41375	0.52	0.1986	R	[7]
nuoM	0.42	0.26445	0.79	0.0553	R	[7]
nuoL	0.47	0.2373	0.89	0.0266	R	[7]
nuoK	0.64	0.34	0.88	0.28	R	[7]
nuoJ	0.57	0.2	0.93	0.058	R	[7]
nuoI	0.61	0.085	1.37	0.0011	R	[7]
nuoH	0.7	0.13	1.37	0.17	R	[7]
nuoG	0.76	0.13	1.68	0.001	R	[7]
nuoF	0.78	0.11	0.89	0.083	R	[7]
nuoE	0.79	0.29	1.1	0.083	R	[7]
nuoC	0.78	0.048	1.43	0.00065	R	[7]
nuoB	0.75	0.043	1.09	0.0088	R	[7]
nuoA	0.67	0.07	1.47	0.0003	R/P	[7, 19]
mrp	0.41	0.24	1.38	0.00045	R	[7]
fumB	0.27	0.48	1.74	0.00055	P/V	[14]
napC	0.39	0.28	1.15	0.022	N	This study
napB	0.99	0.058	1.1	0.031	N	This study
napH	1.1	0.058	1.32	0.31	N	This study
napG	1.06	0.066	0.98	0.53	N	This study
napA	1.19	0.019	1.56	0.0006	N/V	This study
napD	1	0.52	1.68	0.43	N	This study
napF	0.14	0.84	1.28	0.48	P	[23]
msrB	0.33	0.35	1.57	0.0007	R/P	[7, 14]
ynfF	0.24	0.54	2.41	0.0008	P/V	[23]
cspB	-0.86	0.048	-1.41	0.001	N/F	This study
yncE	-0.6	0.082	-1.38	0.0011	N/V	This study
dhaM	0.85	0.016	1.11	0.007	N	This study
dhaL	0.87	0.015	1.31	0.0014	P	[19]
dhaK	0.88	0.015	1.34	0.0012	N/V	This study
yegD	-0.29	0.11	-1.85	0.0015	N/V	This study
fdoI	0.62	0.44	1.18	0.33	R	[7]
fdoH	0.68	0.28	1.22	0.17	R	[7]
fdoG	0.64	0.14	1.39	0.0016	R	[7]
fdx	0.71	0.048	1.3	0.002	R	[7]
shiA	-0.26	0.48	-1.39	0.0022	R/P	[10, 19]
cirA	-0.49	0.18	-1.38	0.0025	R/P/V	[9, 19]
ugpB	-0.43	0.27	-1.39	0.0032	N/F	This study
frdD	0.6	0.1	0.51	0.25	R	[7]
frdC	0.82	0.027	0.89	0.044	R	[7]
frdB	0.81	0.14	1.11	0.0033	R	[7]
frdA	0.6	0.14	1.34	0.0033	R/P	[7, 14, 23]
fhuF	0.82	0.038	1.52	0.0035	I	[7]
yagT	0.14	0.7	1.29	0.004	P	[23]
katG	0.58	0.1	1.18	0.004	N/V	This study
hybG	-0.08	0.84	-0.34	0.48	R	[7]
hybF	-0.01	0.83	0.3	0.2	R	[7]
hybE	0.11	0.93	0.72	0.83	R	[7]
hybD	0.07	0.95	0.16	0.92	R	[7]
hybC	0.13	0.83	0.36	0.47	R	[7]
hybB	0.02	0.98	0.72	0.66	R	[7]
hybA	0.01	0.99	1.35	0.2	R	[7]
hybO	-0.21	0.56	1.18	0.0042	R	[7]
ftnA	-1.34	0.0013	-1.31	0.0048	I	[6]
acnA	0.39	0.27	1.16	0.0049	R/P	[6, 7, 19]
hypB	0.33	0.53	1.66	0.0057	P	[14]
nrfA	-0.03	0.94	1.95	0.007	N/V	This study
nagZ	0.36	0.3	1.14	0.0086	R/P	[14, 23]
yeaC	0.23	0.53	1.06	0.0095	R	[7]
ydbK	0.3	0.41	1.09	0.011	R	[7]
ykgJ	-0.4	0.74	1.07	0.011	P/V	[14]
iscX	0.63	0.085	1.04	0.012	R	[7]
fhuA	0.73	0.047	1.14	0.013	I	[7]
cpdA	-0.6	0.16	-1.12	0.014	P	[14]
gltB	0.23	0.52	1.06	0.014	N	This study
metH	0.22	0.52	1.01	0.015	P	[14, 23]
fepB	0.28	0.46	1.32	0.016	N/V	This study
cspG	-0.65	0.096	-0.99	0.016	N/F	This study
garR	-0.74	0.059	-0.91	0.047	N	This study
garL	-0.96	0.025	-1.28	0.017	N	This study
garP	-1.2	0.0039	-1.22	0.039	N/F	This study
eptB	-0.26	0.44	-0.99	0.018	N/V	This study
rnd	-0.36	0.3	-0.97	0.02	N/F	This study
ygdQ	-0.38	0.27	-1.01	0.021	I	[7]
narG	0.13	0.77	1.07	0.022	P	[19]
priB	-0.12	0.74	-1	0.022	N	This study
grxD	0.11	0.76	0.91	0.023	R	[7]
dppA	-0.48	0.18	-0.97	0.024	N/F	This study
ygiQ	-0.11	0.76	1.04	0.024	P	[14, 23]
ynaE	-0.37	0.72	-1.29	0.025	N	This study
dadA	0.49	0.16	0.89	0.026	P	[23]
hemN	0.28	0.45	0.89	0.029	P	[14]
suhB	-0.4	0.27	-0.85	0.034	N/F	This study
yhjX	1.42	0.0036	1.19	0.034	N	This study
yoaK	-0.44	0.32	-1.07	0.035	N	This study
garD	-0.45	0.25	-1.06	0.036	N/F	This study
pflA	0.04	0.91	0.85	0.037	R	[7]
flgG	-0.41	0.35	-1.14	0.038	N	This study
sbmA	-0.13	0.72	-0.9	0.043	N	This study
zapB	0.39	0.27	0.81	0.046	P	[14]
cueO	0.16	0.66	0.76	0.061	R	[7]
sodA	0.6	0.11	0.86	0.063	I/P	[7, 23]
ibpA	0.73	0.039	0.77	0.072	N	This study
ibpB	0.8	0.046	0.77	0.092	N	This study
dcuA	0.02	0.96	0.72	0.076	P	[14]
nirB	0.26	0.52	0.81	0.077	R/P	[14, 19]
yggG	0.12	0.73	0.68	0.092	R	[7]
ygjH	0.18	0.63	0.69	0.099	P	[19]
ykgE	-0.21	0.57	0.66	0.11	P	[23]
exbB	0.71	0.047	0.68	0.11	I	[7]
cysE	0.4	0.25	0.57	0.17	R/P	[14, 19, 23, 38]
sseB	0.34	0.33	0.24	0.55	R	[7]
pepB	0.37	0.3	0.49	0.23	R	[7]
ycgN	-0.15	0.7	0.52	0.24	P	[14]
rhaM	-0.45	0.42	low data	0.24	P	[14]
yiaM	low data	0.15	low data	0.25	P	[23]
citG	low data	0.29	low data	0.27	P	[23]
yicN	-0.31	0.43	-0.54	0.3	P	[14]
ruvC	-0.25	0.46	-0.46	0.31	P	[14]
menA	-0.27	0.45	-0.43	0.31	P	[14]
ytfP	0.23	0.5	0.39	0.35	P	[14]
ssuD	low data	0.26	low data	0.39	P	[19]
oppC	-0.28	0.44	-0.38	0.42	P	[14]
sugE	-0.32	0.46	-0.37	0.46	P	[23]
yraK	-0.44	0.27	-0.51	0.46	P	[19]
ilvI	-0.07	0.75	-0.44	0.46	P	[14]
yjbJ	-0.13	0.75	-0.34	0.46	P	[14]
nlpI	-0.16	0.67	-0.28	0.49	P	[14]
ycaP	-0.11	0.79	0.35	0.52	P	[14]
cheW	-0.38	0.43	-0.41	0.54	P	[14]
fis	-0.44	0.21	-0.24	0.55	P	[14]
ydaN	0.13	0.71	0.24	0.56	P	[23]
puuC	-0.56	0.19	0.44	0.57	P	[14]
tdcG	-0.1	0.79	-0.29	0.61	P	[14]
ybjG	0.03	0.92	-0.21	0.62	P	[23]
yhbE	-0.16	0.65	-0.22	0.62	P	[14]
secE	-0.22	0.55	-0.2	0.64	P	[14]
proA	0.04	0.91	0.16	0.68	P	[23]
yciS	0.12	0.83	0.23	0.69	P	[14, 19, 23]
ybcJ	-0.13	0.71	-0.16	0.69	P	[14]
rpoA	-0.11	0.86	-0.17	0.69	P	[14]
gpp	-0.19	0.59	-0.17	0.69	P	[14]
yadS	-0.083	0.82	-0.18	0.7	P	[23]
cydA	-0.05	0.9	0.16	0.71	R	[7]
cydB	-0.09	0.81	0.05	0.92	R	[7]
mraZ	0.11	0.75	0.17	0.71	R/P	[14]
accB	-0.06	0.86	-0.14	0.72	P	[14]
acpS	-0.04	0.92	0.14	0.73	P	[14, 23]
yhcF	-0.12	0.78	-0.17	0.74	P	[23]
fadE	-0.07	0.84	0.17	0.74	P	[14]
carB	0.15	0.83	0.42	0.75	P	[14]
kdpA	-0.21	0.6	0.17	0.76	P	[23]
macB	0.0077	0.98	-0.25	0.76	P	[14]
hsdS	-0.0023	1	-0.27	0.77	P	[14]
yhdE	-0.13	0.87	-0.22	0.77	P	[14]
perM	0.016	0.96	-0.12	0.77	P	[23]
ybbP	-0.22	0.69	-0.23	0.78	P	[19]
gutQ	0.09	0.87	0.15	0.79	P	[19]
fur	0.05	0.88	-0.1	0.79	R	[40]
metI	0.1	0.83	0.24	0.79	P	[23]
insH1	-0.1	0.8	-0.14	0.8	P	[19]
cybB	0.13	0.73	0.1	0.8	P	[14]
ascG	-0.05	0.88	0.1	0.8	P	[14, 19]
yhhY	-0.12	0.76	-0.1	0.81	P	[14]
xerC	0.016	0.98	0.22	0.81	P	[14]
recC	0.00014	1	-0.098	0.82	P	[14]
yjbE	-1.01	0.026	0.14	0.82	N	This study
djlB	-0.76	0.19	-0.24	0.83	P	[19]
ybaN	0.0028	1	0.12	0.83	P	[14]
yhdU	low data	0.13	-0.1	0.84	P	[14]
yhhN	0.06	0.88	0.07	0.87	P	[19]
rnhB	-0.11	0.92	-0.21	0.88	P	[14]
skp	-0.049	0.89	-0.06	0.88	P	[14]
rraB	-0.13	0.71	0.063	0.88	P	[14]
hflD	-0.04	0.9	-0.061	0.88	P	[14]
cobS	0.078	0.87	0.069	0.88	P	[14]
rfaE	0.11	0.76	0.057	0.89	P	[14]
marA	0.1	0.8	0.06	0.89	R/P	[14]
ygiT	0.05	0.9	-0.05	0.91	P	[23]
yagJ	-0.15	0.68	-0.06	0.92	P	[23]
ypfN	-0.01	0.98	0.03	0.95	P	[14]
ydhF	0.01	0.97	0.02	0.95	P	[14]
ssb	-0.19	0.57	0.023	0.95	P	[14]
ydcJ	0.0019	1	0.022	0.96	P	[14]
yecD	0.09	0.89	-0.08	0.96	P	[23]
hda	-0.012	0.97	-0.013	0.98	P	[14]
fdnI	-0.19	0.74	0.036	0.98	P	[14]
hyuA	low data	0.14	low data	1	P	[23]
motA	-0.26	0.71	low data	1	P	[23]
yegK	-0.47	0.33	-0.01	1	P	[23]
cheY	low data	0.38	low data	1	P	[14]
pinH	-0.85	0.52	low data	1	P	[23]
ssuC	low data	1	low data	1	P	[14]
aR = Reported previously; P = Predicted computationally; N = Novel target found in our study; V = experimentally Validated in our study; F = Failed validation in our study; I = Indirect targets reported by [7]

## Sheet: Sheet2
dmsA	0.024	0.95	2.13	5e-05	P/V	[14]			fumB	0.27
fumB	0.27	0.48	1.74	0.00055	P/V	[14]			napG	1.06	0.066
ynfF	0.24	0.54	2.41	0.0008	P/V	[23]			fhuF	0.82
ykgJ	-0.4	0.74	1.07	0.011	P/V	[14]			yeaC	0.23	0.53
cirA	-0.49	0.18	-1.38	0.0025	P/A/V	[9, 19]			frdA	0.6
erpA	-0.05	0.89	1.61	0.0002	P/A	[14]			metH	0.22	0.52
nagZ	0.36	0.3	1.14	0.0086	P/A	[14, 23]			nuoB	0.75	0.043
nirB	0.26	0.52	0.81	0.077	P/A	[14, 19]
mraZ	0.11	0.75	0.17	0.71	P/A	[14]
marA	0.1	0.8	0.06	0.89	P/A	[14]
dadA	0.49	0.16	0.89	0.026	P	[23]			sufB	0.66
napF	0.14	0.84	1.28	0.48	P	[23]			ygdQ	-0.38	0.27
dhaL	0.87	0.015	1.31	0.0014	P	[19]			iscR	0.8
yagT	0.14	0.7	1.29	0.004	P	[23]			frdB	0.81	0.14
hypB	0.33	0.53	1.66	0.0057	P	[14]
metH	0.22	0.52	1.01	0.015	P	[14, 23]
narG	0.13	0.77	1.07	0.022	P	[19]
ygiQ	-0.11	0.76	1.04	0.024	P	[14, 23]
hemN	0.28	0.45	0.89	0.029	P	[14]
ygjH	0.18	0.63	0.69	0.099	P	[19]
ykgE	-0.21	0.57	0.66	0.11	P	[23]
yiaM	low data	0.15	low data	0.25	P	[23]
citG	low data	0.29	low data	0.27	P	[23]
yicN	-0.31	0.43	-0.54	0.3	P	[14]
ruvC	-0.25	0.46	-0.46	0.31	P	[14]
menA	-0.27	0.45	-0.43	0.31	P	[14]
ssuD	low data	0.26	low data	0.39	P	[19]
sugE	-0.32	0.46	-0.37	0.46	P	[23]
yraK	-0.44	0.27	-0.51	0.46	P	[19]
ilvI	-0.07	0.75	-0.44	0.46	P	[14]
aspS	-0.22	0.56	-0.29	0.48	P	[14]
ydaN	0.13	0.71	0.24	0.56	P	[23]
puuC	-0.56	0.19	0.44	0.57	P	[14]
tdcG	-0.1	0.79	-0.29	0.61	P	[14]
ybjG	0.03	0.92	-0.21	0.62	P	[23]
yhbE	-0.16	0.65	-0.22	0.62	P	[14]
secE	-0.22	0.55	-0.2	0.64	P	[14]
proA	0.04	0.91	0.16	0.68	P	[23]
yciS	0.12	0.83	0.23	0.69	P	[19, 23]
yadS	-0.083	0.82	-0.18	0.7	P	[23]
accB	-0.06	0.86	-0.14	0.72	P	[14]
acpS	-0.04	0.92	0.14	0.73	P	[14, 23]
yhcF	-0.12	0.78	-0.17	0.74	P	[23]
fadE	-0.07	0.84	0.17	0.74	P	[14]
carB	0.15	0.83	0.42	0.75	P	[14]
kdpA	-0.21	0.6	0.17	0.76	P	[23]
yhdE	-0.13	0.87	-0.22	0.77	P	[14]
perM	0.016	0.96	-0.12	0.77	P	[23]
ybbP	-0.22	0.69	-0.23	0.78	P	[19]
gutQ	0.09	0.87	0.15	0.79	P	[19]
metI	0.1	0.83	0.24	0.79	P	[23]
insH1	-0.1	0.8	-0.14	0.8	P	[19]
cybB	0.13	0.73	0.1	0.8	P	[14]
ascG	-0.05	0.88	0.1	0.8	P	[19]
djlB	-0.76	0.19	-0.24	0.83	P	[19]
yhhN	0.06	0.88	0.07	0.87	P	[19]
rnhB	-0.11	0.92	-0.21	0.88	P	[14]
ygiT	0.05	0.9	-0.05	0.91	P	[23]
yagJ	-0.15	0.68	-0.06	0.92	P	[23]
ypfN	-0.01	0.98	0.03	0.95	P	[14]
ydhF	0.01	0.97	0.02	0.95	P	[14]
yecD	0.09	0.89	-0.08	0.96	P	[23]
fdnI	-0.19	0.74	0.036	0.98	P	[14]
hyuA	low data	0.14	low data	1	P	[23]
motA	-0.26	0.71	low data	1	P	[23]
yegK	-0.47	0.33	-0.01	1	P	[23]
cheY	low data	0.38	low data	1	P	[14]
pinH	-0.85	0.52	low data	1	P	[23]
napA	1.19	0.019	1.56	0.0006	N/V	This study
yncE	-0.6	0.082	-1.38	0.0011	N/V	This study
dhaK	0.88	0.015	1.34	0.0012	N/V	This study
yegD	-0.29	0.11	-1.85	0.0015	N/V	This study
katG	0.58	0.1	1.18	0.004	N/V	This study
nrfA	-0.03	0.94	1.95	0.007	N/V	This study
fepB	0.28	0.46	1.32	0.016	N/V	This study
eptB	-0.26	0.44	-0.99	0.018	N/V	This study
cspB	-0.86	0.048	-1.41	0.001	N/F	This study
ugpB	-0.43	0.27	-1.39	0.0032	N/F	This study
cspG	-0.65	0.096	-0.99	0.016	N/F	This study
garP	-1.2	0.0039	-1.22	0.039	N/F	This study
rnd	-0.36	0.3	-0.97	0.02	N/F	This study
dppA	-0.48	0.18	-0.97	0.024	N/F	This study
suhB	-0.4	0.27	-0.85	0.034	N/F	This study
garD	-0.45	0.25	-1.06	0.036	N/F	This study
napC	0.39	0.28	1.15	0.022	N	This study
napB	0.99	0.058	1.1	0.031	N	This study
napH	1.1	0.058	1.32	0.31	N	This study
napG	1.06	0.066	0.98	0.53	N	This study
napD	1	0.52	1.68	0.43	N	This study
dhaM	0.85	0.016	1.11	0.007	N	This study
cpdA	-0.6	0.16	-1.12	0.014	N	This study
gltB	0.23	0.52	1.06	0.014	N	This study
garR	-0.74	0.059	-0.91	0.047	N	This study
garL	-0.96	0.025	-1.28	0.017	N	This study
priB	-0.12	0.74	-1	0.022	N	This study
ynaE	-0.37	0.72	-1.29	0.025	N	This study
yhjX	1.42	0.0036	1.19	0.034	N	This study
yoaK	-0.44	0.32	-1.07	0.035	N	This study
flgG	-0.41	0.35	-1.14	0.038	N	This study			yoaK	-0.44	0.32
sbmA	-0.13	0.72	-0.9	0.043	N	This study			fhuA	0.73	0.047
zapB	0.39	0.27	0.81	0.046	N	This study			sodB	1.55
ibpA	0.73	0.039	0.77	0.072	N	This study			hscA	0.76
ibpB	0.8	0.046	0.77	0.092	N	This study			nuoC	0.78
yjbE	-1.01	0.026	0.14	0.82	N	This study			nuoE	0.79	0.29
sufB	0.66	0.077	2	0.0002	I/P	[7, 14]
sodA	0.6	0.11	0.86	0.063	I/P	[7, 23]
bfr	1.26	0.0024	2.68	5e-05	I	[7]			sufA	0.61
sufA	0.61	0.14	1.33	0.0095	I	[7]			acnA	0.39	0.27
fhuF	0.82	0.038	1.52	0.0035	I	[7]
ftnA	-1.34	0.0013	-1.31	0.0048	I	[7]
fhuA	0.73	0.047	1.14	0.013	I	[7]
ygdQ	-0.38	0.27	-1.01	0.021	I	[7]
exbB	0.71	0.047	0.68	0.11	I	[7]
sodB	1.55	5e-05	2.44	5e-05	A/P	[7, 14, 19, 23]
hscA	0.76	0.047	1.99	5e-05	A/P	[7, 19]			ynaE	-0.37	0.72
fumA	0.46	0.2	1.76	5e-05	A/P	[7, 14]			garL	-0.96	0.025
sdhD	0.97	0.013	1.8	0.026	A/P	[7, 14, 19, 23]			flgG	-0.41	0.35
sdhA	0.98	0.74	1.91	0.00095	A/P	[7, 14]			cpdA	-0.6	0.16
nuoA	0.67	0.07	1.47	0.0003	A/P	[7, 19]			yjbE	-1.01	0.026
msrB	0.33	0.35	1.57	0.0007	A/P	[7, 14]			ftnA	-1.34	0.0013
shiA	-0.26	0.48	-1.39	0.0022	A/P	[10, 19]
frdA	0.6	0.14	1.34	0.0033	A/P	[7, 14, 23]
acnA	0.39	0.27	1.16	0.0049	A/P	[7, 19]
cysE	0.4	0.25	0.57	0.17	A/P	[19, 23, 38]
hscB	0.77	0.02815	0.7	0.0968	A	[7]
sdhC	0.98	0.032	1.8	0.00095	A	[7]
sdhB	0.97	0.013	1.73	5e-05	A	[7]
acnB	0.69	0.11	1.75	0.0002	A	[7, 37]
iscA	0.78	0.35	1.28	0.69	A	[7]
iscU	0.74	0.045	1.07	0.016	A	[7]
iscS	0.71	0.03	1	0.013	A	[7]
iscR	0.8	0.03	1.67	0.0003	A	[7]
nuoN	0.31	0.41375	0.52	0.1986	A	[7]			napF	0.14
nuoM	0.42	0.26445	0.79	0.0553	A	[7]
nuoL	0.47	0.2373	0.89	0.0266	A	[7]			ynfF	0.24
nuoK	0.64	0.34	0.88	0.28	A	[7]			narG	0.13	0.77
nuoJ	0.57	0.2	0.93	0.058	A	[7]			nuoG	0.76
nuoI	0.61	0.085	1.37	0.0011	A	[7]			fdoI	0.62	0.44
nuoH	0.7	0.13	1.37	0.17	A	[7]			iscS	0.71	0.03
nuoG	0.76	0.13	1.68	0.001	A	[7]
nuoF	0.78	0.11	0.89	0.083	A	[7]
nuoE	0.79	0.29	1.1	0.083	A	[7]			dmsA	0.02
nuoC	0.78	0.048	1.43	0.00065	A	[7]			ykgJ	-0.4	0.74
nuoB	0.75	0.043	1.09	0.0088	A	[7]			erpA	-0.05
mrp	0.41	0.24	1.38	0.00045	A	[7]			hypB	0.33
fdoI	0.62	0.44	1.18	0.33	A	[7]			dhaL	0.87
fdoH	0.68	0.28	1.22	0.17	A	[7]			napB	0.99	0.058
fdoG	0.64	0.14	1.39	0.0016	A	[7]			bfr	1.26
fdx	0.71	0.048	1.3	0.002	A	[7]			nuoA	0.67
frdD	0.6	0.1	0.51	0.25	A	[7]			sdhB	0.97
frdC	0.82	0.027	0.89	0.044	A	[7]			hybO	-0.21	0.56
frdB	0.81	0.14	1.11	0.0033	A	[7]
hybG	-0.08	0.84	-0.34	0.48	A	[7]			cirA	-0.49	0.18
hybF	-0.01	0.83	0.3	0.2	A	[7]			nagZ	0.36	0.3
hybE	0.11	0.93	0.72	0.83	A	[7]			yagT	0.14
hybD	0.07	0.95	0.16	0.92	A	[7]			ygiQ	-0.11	0.76
hybC	0.13	0.83	0.36	0.47	A	[7]			nrfA	-0.03
hybB	0.02	0.98	0.72	0.66	A	[7]			napA	1.19
hybA	0.01	0.99	1.35	0.2	A	[7]			dhaK	0.88
hybO	-0.21	0.56	1.18	0.0042	A	[7]			fepB	0.28
yeaC	0.23	0.53	1.06	0.0095	A	[7]			katG	0.58	0.1
ydbK	0.3	0.41	1.09	0.011	A	[7]			yegD	-0.29	0.11
iscX	0.63	0.085	1.04	0.012	A	[7]			yncE	-0.6	0.082
grxD	0.11	0.76	0.91	0.023	A	[7]			cspB	-0.86	0.048
pflA	0.04	0.91	0.85	0.037	A	[7]			ugpB	-0.43	0.27
cueO	0.16	0.66	0.76	0.061	A	[7]			garP	-1.2	0.0039
yggG	0.12	0.73	0.68	0.092	A	[7]			garD	-0.45	0.25
sseB	0.34	0.33	0.24	0.55	A	[7]			napD	1
pepB	0.37	0.3	0.49	0.23	A	[7]			napH	1.1
cydA	-0.05	0.9	0.16	0.71	A	[7]			yhjX	1.42
cydB	-0.09	0.81	0.05	0.92	A	[7]			napC	0.39	0.28
fur	0.05	0.88	-0.1	0.79	A	[40]			dhaM	0.85	0.016
									gltB	0.23	0.52
									sdhA	0.98
									sdhD	0.97
									fumA	0.46
									msrB	0.33
									shiA	-0.26	0.48
									sdhC	0.98
									acnB	0.69
									fdoG	0.64
									mrp	0.41
									nuoH	0.7
									nuoI	0.61
									hybA	0.01
									fdx	0.71
									iscA	0.78
									fdoH	0.68
									ydbK	0.3	0.41
									iscU	0.74	0.045
									iscX	0.63	0.085
